# Supplementary material for: Inverted chimeric RNAi molecules synergistically cotarget MYC and KRAS in KRAS-driven cancers
Source: J Clin Invest. 2025 Jul 22;135(19):e187204. doi: 10.1172/JCI187204 (PMC12483557; doi:10.1172/JCI187204)
Supplement: Supplemental table 1 [file jci-135-187204-s164.xlsx]

## Sheet: Sheet1
Nomenclature
m = 2'-O-methyl on sugar moeities
2fl = 2'-fluoro on sugar moeities
* = phosphorothioate in between nucleotides
UNMODIFIED SIRNAS
	Sense Strand		Antisense Strand
Oligo Name	Sequence (5' - 3')	Overhang	Sequence (5' - 3')	Overhang
cMyc1	GAGGATATCTGGAAGAAAT	[dT][dT]	ATTTCTTCCAGATATCCTC	[dT][dT]
cMyc2	GAGAACAGTTGAAACACAA	[dT][dT]	TTGTGTTTCAACTGTTCTC	[dT][dT]
cMyc3	AACACAAACTTGAACAGCT	[dT][dT]	AGCTGTTCAAGTTTGTGTT	[dT][dT]
cMyc4	AAGAAGATGAGGAAGAAAT	[dT][dT]	ATTTCTTCCTCATCTTCTT	[dT][dT]
cMyc5	CACAGCCCACTGGTCCTCAAGA	[dT][dT]	TCTTGAGGACCAGTGGGCTGTG	[dT][dT]
cMyc6	AAGAGGCGAACACACAACGTC	[dT][dT]	GACGTTGTGTGTTCGCCTCTT	[dT][dT]
cMyc7	CAGATCAGCAACAACCG	[dT][dT]	CGGTTGTTGCTGATCTG	[dT][dT]
cMyc8	GAGACCTTCATCAAAAACATCATCA	[dT][dT]	TGATGATGTTTTTGATGAAGGTCTC	[dT][dT]
Positive Control	GAGCTAAAACGGAGCTTTT	[dT][dT]	AAAAGCTCCGTTTTAGCTC	[dT][dT]
MODIFIED SIRNAS
	Sense Strand		Antisense Strand
Oligo Name	Sequence (5' - 3')	Overhang	Sequence (5' - 3')	Overhang
Non-targeting control (Neg Ctrl)	[mg]*[mu]*[ma][mg][mu][mu][mg][mg][ma][mg][mc][mu][mg][mg][mu][mg][ma][mc][mg][mu][ma]		[mu]*[ma]*[mc][mg][mu][mc][ma][mc][mc][ma][mg][mc][mu][mc][mc][ma][ma][mc][mu][ma][mc]*[mc]*[ma]
cMYC siRNA 1 Hi2F (Mseq1)	[2flg]*[mc]*[2flg][ma][2flg][mg][2fla][mu][2fla][2flu][2flc][mu][2flg][mg][2fla][ma][2flg][ma][2fla][ma][2flu]		[ma]*[2flu]*[mu][2flu][mc][2flu][mu][2flc][mc][2fla][mg][ma][mu][2fla][mu][2flc][mc][2flu][mc][2flg][mc]*[mu]*[mg]
cMYC siRNA 2 Hi2F (Mseq2)	[2fla]*[mc]*[2flg][ma][2flg][ma][2fla][mc][2fla][2flg][2flu][mu][2flg][ma][2fla][ma][2flc][ma][2flc][ma][2fla]		[mu]*[2flu]*[mg][2flu][mg][2flu][mu][2flu][mc][2fla][ma][mc][mu][2flg][mu][2flu][mc][2flu][mc][2flg][mu]*[mc]*[mg]
cMYC siRNA 3 Hi2F (Mseq3)	[2fla]*[mc]*[2fla][ma][2flg][ma][2fla][mg][2fla][2flu][2flg][ma][2flg][mg][2fla][ma][2flg][ma][2fla][ma][2flu]		[ma]*[2flu]*[mu][2flu][mc][2flu][mu][2flc][mc][2flu][mc][ma][mu][2flc][mu][2flu][mc][2flu][mu][2flg][mu]*[mu]*[mc]
cMYC siRNA 4 Hi2F (Mseq4)	[2fla]*[ma]*[2flg][ma][2flg][mg][2flc][mg][2fla][2fla][2flc][ma][2flc][ma][2flc][ma][2fla][mc][2flg][mu][2flc]		[mg]*[2fla]*[mc][2flg][mu][2flu][mg][2flu][mg][2flu][mg][mu][mu][2flc][mg][2flc][mc][2flu][mc][2flu][mu]*[mg]*[ma]
cMYC siRNA 5 Hi2F (Mseq5)	[2flg]*[ma]*[2flg][ma][2flg][mc][2flu][ma][2fla][2fla][2fla][mc][2flg][mg][2fla][mg][2flc][mu][2flu][mu][2flu]		[ma]*[2fla]*[ma][2fla][mg][2flc][mu][2flc][mc][2flg][mu][mu][mu][2flu][ma][2flg][mc][2flu][mc][2flu][mc]*[mg]*[mu]
cMYC siRNA 2 Hi2OMe (Mseq2 Hi2OMe)	[ma]*[mc]*[mg][ma][mg][ma][2fla][mc][2fla][2flg][2flu][mu][mg][ma][ma][ma][mc][ma][mc]*[ma]*[ma]		[mu]*[2flu]*[mg][mu][mg][2flu][mu][mu][mc][ma][ma][mc][mu][2flg][mu][2flu][mc][mu][mc][mg][mu]*[mc]*[mg]
Mseq2 2dT	[ma]*[mc]*[mg][ma][mg][ma][2fla][mc][2fla][2flg][2flu][mu][mg][ma][ma][ma][mc][ma][mc]*[ma]*[ma]		TT[mu]*[2flu]*[mg][mu][mg][2flu][mu][mu][mc][ma][ma][mc][mu][2flg][mu][2flu][mc][mu][mc][mg][mu]*[mc]*[mg]
Mseq2 3dT	[ma]*[mc]*[mg][ma][mg][ma][2fla][mc][2fla][2flg][2flu][mu][mg][ma][ma][ma][mc][ma][mc]*[ma]*[ma]		TTT[mu]*[2flu]*[mg][mu][mg][2flu][mu][mu][mc][ma][ma][mc][mu][2flg][mu][2flu][mc][mu][mc][mg][mu]*[mc]*[mg]
Mseq2 dTG	[ma]*[mc]*[mg][ma][mg][ma][2fla][mc][2fla][2flg][2flu][mu][mg][ma][ma][ma][mc][ma][mc]*[ma]*[ma]		[dG][dT][mu]*[2flu]*[mg][mu][mg][2flu][mu][mu][mc][ma][ma][mc][mu][2flg][mu][2flu][mc][mu][mc][mg][mu]*[mc]*[mg]
Mseq2 dTGA	[ma]*[mc]*[mg][ma][mg][ma][2fla][mc][2fla][2flg][2flu][mu][mg][ma][ma][ma][mc][ma][mc]*[ma]*[ma]		[dA][dG][dT][mu]*[2flu]*[mg][mu][mg][2flu][mu][mu][mc][ma][ma][mc][mu][2flg][mu][2flu][mc][mu][mc][mg][mu]*[mc]*[mg]
cMYC siRNA 3 Hi2OMe (Mseq3)	[ma]*[mc]*[ma][ma][mg][ma][2fla][mg][2fla][2flu][2flg][ma][mg][mg][ma][ma][mg][ma][ma]*[ma]*[mu]		[ma]*[2flu]*[mu][mu][mc][2flu][mu][mc][mc][mu][mc][ma][mu][2flc][mu][2flu][mc][mu][mu][mg][mu]*[mu]*[mc]
KRAS Seq2 Hi2OMe (Kseq2 Hi2OMe)	[mG]*[mU]*[mC][mU][mC][mU][2flU][mG][2flG][2flA][2flU][mA][mU][mU][mC][mU][mC][mG][mA]		[mU]*[2flC]*[mG][mA][mG][2flA][mA][mU][mA][mU][mC][mC][mA][2flA][mG][2flA][mG][mA][mC]*[mA]*[mG]
Kseq2 1dT	[mG]*[mU]*[mC][mU][mC][mU][2flU][mG][2flG][2flA][2flU][mA][mU][mU][mC][mU][mC][mG][mA]		T[mU]*[2flC]*[mG][mA][mG][2flA][mA][mU][mA][mU][mC][mC][mA][2flA][mG][2flA][mG][mA][mC]*[mA]*[mG]
Kseq2 2dT	[mG]*[mU]*[mC][mU][mC][mU][2flU][mG][2flG][2flA][2flU][mA][mU][mU][mC][mU][mC][mG][mA]		TT[mU]*[2flC]*[mG][mA][mG][2flA][mA][mU][mA][mU][mC][mC][mA][2flA][mG][2flA][mG][mA][mC]*[mA]*[mG]
Kseq2 3dT	[mG]*[mU]*[mC][mU][mC][mU][2flU][mG][2flG][2flA][2flU][mA][mU][mU][mC][mU][mC][mG][mA]		TTT[mU]*[2flC]*[mG][mA][mG][2flA][mA][mU][mA][mU][mC][mC][mA][2flA][mG][2flA][mG][mA][mC]*[mA]*[mG]
Kseq2 4dT	[mG]*[mU]*[mC][mU][mC][mU][2flU][mG][2flG][2flA][2flU][mA][mU][mU][mC][mU][mC][mG][mA]		TTTT[mU]*[2flC]*[mG][mA][mG][2flA][mA][mU][mA][mU][mC][mC][mA][2flA][mG][2flA][mG][mA][mC]*[mA]*[mG]
Kseq2 dGT	[mG]*[mU]*[mC][mU][mC][mU][2flU][mG][2flG][2flA][2flU][mA][mU][mU][mC][mU][mC][mG][mA]		[dT][dG][mU]*[2flC]*[mG][mA][mG][2flA][mA][mU][mA][mU][mC][mC][mA][2flA][mG][2flA][mG][mA][mC]*[mA]*[mG]
Kseq2 dGTG	[mG]*[mU]*[mC][mU][mC][mU][2flU][mG][2flG][2flA][2flU][mA][mU][mU][mC][mU][mC][mG][mA]		[dG][dT][dG][mU]*[2flC]*[mG][mA][mG][2flA][mA][mU][mA][mU][mC][mC][mA][2flA][mG][2flA][mG][mA][mC]*[mA]*[mG]
KRAS Seq3 Hi2OMe (Kseq3 Hi2OMe)	[mC]*[mA]*[mG][mC][mU][mA][2flA][mU][2flU][2flC][2flA][mG][mA][mA][mU][mC][mA][mU][mU]		[mA]*[2flA]*[mU][mG][mA][2flU][mU][mC][mU][mG][mA][mA][mU][2flU][mA][2flG][mC][mU][mG]*[mU]*[mA]
M2/K2 Inverted Chimera V1 (MYC sense-TTTT-KRAS anti-sense)	[2fla]*[mc]*[2flg][ma][2flg][ma][2fla][mc][2fla][2flg][2flu][mu][2flg][ma][2fla][ma][2flc][ma][2flc]*[ma]*[2fla]TTTT[mu]*[2flc]*[mg][ma][mg][2fla][ma][mu][ma][mu][mc][mc][ma][2fla][mg][2fla][mg][ma][mc]*[ma]*[mg]
cMYC siRNA 2 Hi2F (Mseq2) guide			[mu]*[2flu]*[mg][2flu][mg][2flu][mu][2flu][mc][2fla][ma][mc][mu][2flg][mu][2flu][mc][2flu][mc][2flg][mu]*[mc]*[mg]
KRAS Seq2 Hi2OMe (Kseq2) passenger			[mG]*[mU]*[mC][mU][mC][mU][2flU][mG][2flG][2flA][2flU][mA][mU][mU][mC][mU][mC][mG][mA]
M2/K2 Serial Chimera V1 (MYC anti-sense-TTTT-KRAS anti-sense)	[mC]*[mA]*[mG][mC][mU][mA][2flA][mU][2flU][2flC][2flA][mG][mA][mA][mU][mC][mA][mU][mU][mA]*[2flA]*[mU][mG][mA][2flU][mU][mC][mU][mG][mA][mA][mU][2flU][mA][2flG][mC][mU][mG]*[mU]*[mA]
cMYC siRNA 2 Hi2F (Mseq2) passenger			[2fla]*[mc]*[2flg][ma][2flg][ma][2fla][mc][2fla][2flg][2flu][mu][2flg][ma][2fla][ma][2flc][ma][2flc]*[ma]*[2fla]
KRAS Seq2 Hi2OMe (Kseq2) passenger			[mg]*[mu]*[mc][mu][mc][mu][2flu][mg][2flg][2fla][2flu][ma][mu][mu][mc][mu][mc]*[mg]*[ma]
M2/K2 Inverted Chimera V2 (MYC sense-TTTT-KRAS anti-sense)	[ma]*[mc]*[mg][ma][mg][ma][2fla][mc][2fla][2flg][2flu][mu][mg][ma][ma][ma][mc][ma][mc]*[ma]*[ma]TTTT[mu]*[2flc]*[mg][ma][mg][2fla][ma][mu][ma][mu][mc][mc][ma][2fla][mg][2fla][mg][ma][mc]*[ma]*[mg]
cMYC siRNA 2 Hi2OMe (Mseq2) guide			[mu]*[2flu]*[mg][mu][mg][2flu][mu][mu][mc][ma][ma][mc][mu][2flg][mu][2flu][mc][mu][mc][mg][mu]*[mc]*[mg]
KRAS Seq2 Hi2OMe (Kseq2) passenger			[mg]*[mu]*[mc][mu][mc][mu][2flu][mg][2flg][2fla][2flu][ma][mu][mu][mc][mu][mc]*[mg]*[ma]
K2/M2 Inverted Chimera V2 (KRAS sense-TTTT-MYC anti-sense)	[mg]*[mu]*[mc][mu][mc][mu][2flu][mg][2flg][2fla][2flu][ma][mu][mu][mc][mu][mc]*[mg]*[ma]TTTT[mu]*[2flu]*[mg][mu][mg][2flu][mu][mu][mc][ma][ma][mc][mu][2flg][mu][2flu][mc][mu][mc][mg][mu]*[mc]*[mg]
KRAS Seq2 Hi2OMe (Kseq2) guide			[ma]*[mc]*[mg][ma][mg][ma][2fla][mc][2fla][2flg][2flu][mu][mg][ma][ma][ma][mc][ma][mc]*[ma]*[ma]
cMYC siRNA 2 Hi2F (Mseq2) passenger			[mu]*[2flc]*[mg][ma][mg][2fla][ma][mu][ma][mu][mc][mc][ma][2fla][mg][2fla][mg][ma][mc]*[ma]*[mg]
Double Control Chimera	[mu]*[mu]*[mc][mu][mc][mc][2flg][ma][2fla][2flc][2flg][mu][mg][mu][mc][ma][mc]*[mg]*[mu]TTTT[mg]*[2fla]*[ma][mg][mu][2flg][mc][mu][mc][mg][mu][mc][mc][2flu][mc][2flg][mu][mc][mc]*[mu]*[mu]
Non-targeting siR1 guide			[ma]*[2flc]*[mg][mu][mg][2fla][mc][ma][mc][[mg][mu][mu][mc][2flg][mg][2fla][mg][ma][ma]*[mu]*[mu]
Non-targeting siR2 passenger			[mg]*[mg]*[ma][mc][mg][ma][2flg][mg][2fla][2flc][2flg][ma][mg][mc][ma][mc][mu]*[mu]*[mc]
PEPTIDES
Peptide Name	Amino Acid Sequence
GE11	YHWYGYTPQNVIC
HW12	HYPYAHPTHPSWC
