# Supplementary material for: Inverted chimeric RNAi molecules synergistically cotarget MYC and KRAS in KRAS-driven cancers
Source: J Clin Invest. 2025 Jul 22;135(19):e187204. doi: 10.1172/JCI187204 (PMC12483557; doi:10.1172/JCI187204)
Supplement: Supplemental table 2 [file jci-135-187204-s165.xlsx]

## Sheet: LC-MS chromatogram results
Tritosome-treated M2/K2 Inverted Chimera V2 (0hrs)							Tritosome-treated M2/K2 Inverted Chimera V2 (48hrs)
Identity	RT (min)	Base Peak Mass (Da)	Intensity	LC/UV Peak Area	LC/UV Area Percent		Identity	RT (min)	Base Peak Mass (Da)	Intensity	LC/UV Peak Area	LC/UV Area Percent
	15.157	15501.5	865000000	119000	0.75			15.867	20188.2	114000000	51500	0.28
	15.997	15431.5	30300000	218000	1.36		Mseq2 S TTTT Kseq2 AS	14.51	15431.5	223000000000	4260000	22.78
Mseq2 S TTTT Kseq2 AS	14.493	15431.5	273000000000	6070000	37.96			15.983	15160.5	22800000	78000	0.42
	14.037	14035.3	4190000000	143000	0.89			14.04	14035.3	3060000000	74900	0.4
	13.883	13333.1	902000000	40200	0.25			13.267	11696.9	1600000000	21700	0.12
	13.69	13002.1	991000000	51700	0.32			12.757	10331.7	27200000000	256000	1.37
	13.48	12352	1200000000	23800	0.15			12.67	10315.7	2750000000	51600	0.28
	13.19	11376.9	671000000	42600	0.27			12.46	9988.62	1970000000	64700	0.35
	13.047	10674.8	1440000000	29500	0.18			12.047	8939.43	1830000000	48800	0.26
	12.757	10331.7	26200000000	305000	1.91			11.727	8376.34	27600000000	243000	1.3
	12.463	9988.61	1560000000	56000	0.35		Mseq2 S TTTT	11.617	8296.37	31500000000	324000	1.73
	12.053	8939.43	1620000000	29800	0.19			11.533	8072.29	20100000000	245000	1.31
Kseq2 AS TT	10.85	7681.24	325000000	17800	0.11		Mseq2 S TTT	11.423	7992.32	30900000000	308000	1.65
	10.233	7607.08	1970000000	205000	1.28			11.33	7768.25	13300000000	154000	0.82
Mseq2 AS	9.953	7551.06	345000000000	4160000	26.05		Mseq2 S TT	11.247	7688.28	11700000000	235000	1.26
	9.593	7227.06	1540000000	290000	1.82		Kseq2 AS TT	10.83	7681.24	543000000	69600	0.37
Mseq2 S	10.99	7080.19	5680000000	71200	0.45		Mseq2 AS	9.937	7551.06	366000000000	5050000	27.02
	8.517	6311.91	1900000000	41200	0.26		Kseq2 AS T	10.587	7377.2	4820000000	185000	0.99
Kseq2 S	9.087	6255.89	242000000000	4010000	25.08		Mseq2 S	10.983	7080.19	6250000000	99900	0.53
	8.63	5920.86	375000000	35000	0.22		Kseq2 AS	10.297	7073.16	98100000000	1620000	8.69
	8.32	5896.84	2010000000	26600	0.17			8.51	6311.91	1810000000	52200	0.28
								9.58	6255.89	3110000000	281000	1.5
							Kseq2 S	9.083	6255.88	237000000000	4760000	25.48
Nomenclature: S = sense/passenger strand. AS = antisense/guide strand. T = thymidine.								8.313	5896.84	2240000000	34900	0.19
								8.707	5880.85	1180000000	91900	0.49
								8.133	5021.88	303000000	24600	0.13
