# Supplementary material for: Inverted chimeric RNAi molecules synergistically cotarget MYC and KRAS in KRAS-driven cancers
Source: J Clin Invest. 2025 Jul 22;135(19):e187204. doi: 10.1172/JCI187204 (PMC12483557; doi:10.1172/JCI187204)
Supplement: Supplemental table 3 [file jci-135-187204-s166.xlsx]

## Sheet: Sheet1
Gene	Direction	Sequence (5' -> 3')
18S	Forward	CGCCGCTAGAGGTGAAATTC
	Reverse	TTGGCAAATGCTTTCGCTC
c-Myc	Forward	CATGAGGAGACACCGCCCA
	Reverse	CAACATCGATTTCTTCCTCATCTTC
KRAS	Forward	TCCAACAATAGAGGATTCCTACAG
	Reverse	CCCTCATTGCACTGTACTCCT
