# Supplementary material for: Inverted chimeric RNAi molecules synergistically cotarget MYC and KRAS in KRAS-driven cancers
Source: J Clin Invest. 2025 Jul 22;135(19):e187204. doi: 10.1172/JCI187204 (PMC12483557; doi:10.1172/JCI187204)
Supplement: Supporting data values [file jci-135-187204-s167.xlsx]

## Sheet: Figure 1b
MIA PaCa2								A427
	c-Myc			KRAS					c-Myc			KRAS
Neg Ctrl 5nM	0.909	1.121	0.981	1.068	0.96	0.975		Neg Ctrl 5nM	0.996	1.054	0.952	1.054	1.022	0.929
Neg Ctrl 20nM	0.973	1.03	0.998	1.144	1.008	0.867		Neg Ctrl 20nM	0.959	1.03	1.012	1.014	1.034	0.954
Kseq2 Hi2'OMe 5nM	0.717	0.773	0.804	0.442	0.308	0.349		Kseq2 Hi2'OMe 5nM	1.093	1.077	1.079	0.29	0.268	0.257
Kseq2 Hi2'OMe 20nM	0.492	0.453	0.445	0.264	0.219	0.222		Kseq2 Hi2'OMe 20nM	0.62	0.624	0.604	0.067	0.083	0.08
Mseq2 Hi2F 5nM	0.395	0.344	0.339	0.567	0.514	0.581		Mseq2 Hi2F 5nM	0.235	0.232	0.249	0.886	0.882	0.771
Mseq2 Hi2F 20nM	0.409	0.367	0.291	0.83	0.731	0.651		Mseq2 Hi2F 20nM	0.122	0.13	0.13	0.876	0.88	0.838
M2/K2 Serial Chimera V1 5nM	0.52	0.506	0.487	0.188	0.166	0.149		M2/K2 Serial Chimera V1 5nM	0.408	0.363	0.378	0.091	0.088	0.089
M2/K2 Serial Chimera V1 20nM	0.616	0.613	0.518		0.14	0.076		M2/K2 Serial Chimera V1 20nM	0.128	0.149	0.127	0.113	0.112	0.103
M2/K2 Inverted Chimera V1 5nM	0.236	0.26	0.246	0.039	0.038	0.048		M2/K2 Inverted Chimera V1 5nM	0.13	0.132	0.129	0.331	0.335	0.294
M2/K2 Inverted Chimera V1 20nM	0.425	0.437	0.271	0.035	0.029	0.044		M2/K2 Inverted Chimera V1 20nM	0.094	0.106	0.098	0.057	0.049	0.05

## Sheet: Figure 1c
MIA PaCa2
	c-Myc			KRAS
Neg Ctrl 5nM	0.919	0.977	1.114	0.79	1.039	1.218
Neg Ctrl 20nM	1.101	1.093	0.831	1.065	1.113	0.844
M2/K2 Serial Chimera V1 5nM	0.273	0.307	0.272	0.149	0.149	0.153
M2/K2 Serial Chimera V1 20nM	0.155	0.168	0.151	0.83	0.875
M2/K2 Inverted Chimera V1 5nM	0.239	0.126	0.151	0.092	0.048	0.056
M2/K2 Inverted Chimera V1 20nM	0.234	0.275	0.354	0.141	0.121	0.144
Kseq2 + Mseq2 Combo 5nM	0.285	0.273	0.308	0.43	0.431	0.414
Kseq2 + Mseq2 Combo 20nM	0.356	0.397	0.39	0.399	0.367	0.424

## Sheet: Figure 2a
Serum Quantification
Timepoint (hrs)	Kseq2 Hi2'OMe	Mseq2 Hi2F	M2/K2 Inverted Chimera V1	M2/K2 Serial Chimera V1
0	1	1	1	1
6	1.03187	0.853531	0.745635	0.94151
24	1.04838	0.39061	0.687075	0.451094

## Sheet: Figure 2b
Tritosome Quantification
Timepoint (hrs)	Kseq2 Hi2'OMe	Mseq2 Hi2F	M2/K2 Inverted Chimera V1	M2/K2 Serial Chimera V1
0	1	1	1	1
6	1.12918	0.977104	0.947477	0.971621
24	1.19248	0.941866	0.502632	0.386336

## Sheet: Figure 2c
Cytosol Quantification
Timepoint (hrs)	Kseq2 Hi2'OMe	Mseq2 Hi2F	M2/K2 Inverted Chimera V1	M2/K2 Serial Chimera V1
0	1	1	1	1
6	0.786141	0.993032	0.853374	1.04149
24	0.795626	0.951914	0.982928	1.09736

## Sheet: Figure 3a
dose (nM)*	transformed dose (log [nM])	Neg Ctrl			Kseq2 Hi2OMe			Mseq2 Hi2F			M2/K2 Inverted Chimera V1			M2/K2 Serial Chimera V1				Quantification of siRNA Potency (relative to Kseq2 IC50)
		0	0	0	0	0	0	0	0	0	0	0	0	0	0	0
39	1.59106				9.35641	10.2531	7.95987	84.7119		92.1594	15.6713	12.6319	16.5226	55.4941	49.0945	40.335		Kseq2 Hi2OMe	M2/K2 Inverted Chimera V1	M2/K2 Serial Chimera V1
13	1.11394	103.704	91.9477	79.1692	9.31743	7.13867	7.83474	82.2952	91.6375	92.1338	14.9213	16.6117	16.2817	39.6861	44.1588	36.2293		1	7.12117	3.5246
4.33	0.636488	85.812	82.0618	75.4947	22.268	18.1934	17.5709		102.524	93.864	14.024	13.745	14.8667	35.3234	39.5906	34.39
1.44	0.158362	86.9417	82.2856	80.0276	35.843	36.7987	39.5334		96.4906	77.4887	10.4151	10.5065	8.68947	24.3739	27.2951	21.0989
0.48	-0.318759	81.3209	80.1275	83.3593	49.2362	61.321	42.3566	74.457	68.2913	84.3257	16.0444	14.7516	13.9413	33.4259	34.9499	28.0983
0.16	-0.79588	100.756	84.3565	90.2026	66.7971	73.417	77.6909	95.4133	95.6874	88.9238	37.3601	38.046	38.2797	49.9108	66.7209	55.3476
0.05	-1.30103	96.9063	87.0982	86.6279	72.1777	73.2127	82.3685	90.1911	103.516	98.0418	56.4079	72.4559	61.0837	68.7878	67.4365	64.8718
0.018	-1.74473	94.5003	82.3203	81.9697	81.5303	78.5983	86.3393	92.1941	99.6232	99.8068	73.1045	62.6699	84.8038	91.3466	95.903	86.1493
0.006	-2.22185	106.057	93.9429		86.2695	103.441	83.7663	97.516	92.2413	103.339	105.4	78.582	89.7593	96.9809	103.33	80.3952
0.002	-2.69897				94.4199	105.466	100.114	101.473	102.559	95.9687	115.164	83.0177	101.818	104.47	109.258	86.2729
*transformed to log [nM]

## Sheet: Figure 3c
dose (nM)*	transformed dose (log [nM])	Neg Ctrl				Kseq2 Hi2OMe				M2/K2 Inverted Chimera V2				Kseq2 1dT				Kseq2 2dT				Kseq2 3dT				Kseq2 4dT				M2/K2 Inverted Chimera V2 (PS bridge)					Quantification of siRNA Potency (relative to Kseq2 IC50)
		0	0	0	0	0	0	0	0	0	0	0	0	0	0	0	0	0	0	0	0	0	0	0	0	0	0	0	0	0	0	0	0
20	1.30103	94.1811	101.564	120.792	83.4626	6.6996	9.91342	5.49692	10.38	19.7437	24.5072	22.7726	29.8999	8.34843	7.80566	15.4769	15.6825	48.6106	23.428	19.7322	19.6161	14.7853	12.8275	10.4972	7.8312	19.7336	15.3973	12.2233	20.1274		70.9952	85.741	81.2928		Kseq2 Hi2OMe	M2/K2 Inverted Chimera V2	Kseq2 1dT	Kseq2 2dT	Kseq2 3dT	Kseq2 4dT
6.66667	0.823909	92.4133	98.7376	105.51	100.434	4.86439	7.38703	7.47935	7.17868	29.8286	30.2565	19.1679	24.0526	14.2702	11.0965	15.5415	14.4704	24.4887	22.6026	15.3578	18.5156	14.1248	10.6141	10.7484	8.88807	9.46446	14.0392	11.953	6.31815	88.1876	73.2441	75.6093	80.6514		1	1.92686	0.670465	1.54283	2.35098	2.15113
2.22222	0.346787	90.7908	89.9552	93.2344	83.9163	11.413	9.48424	10.9789	8.7257	15.5953	12.9212	9.96546	10.4165	16.8286	11.173	11.6525	11.447	14.5263	16.0212	17.2439	14.8809	10.8199	12.7669	8.91406	6.43649	11.0674	9.31119	8.01477	10.3777	63.4083	79.1021		60.6151
0.740741	-0.130334	75.7763	58.3695	82.0255	67.6116	12.6968	14.3574	10.6957	16.4359	13.3081	14.1745	15.5187	12.1564	14.6707	19.1525	17.9616	18.4793	19.0444	16.3482	32.3938	19.8973	10.586	8.08026	13.488	11.1166	15.9806	10.0179	13.0791	13.3899	60.2219		51.3721	53.4255
0.246914	-0.607455	86.3154	105.207	74.27	81.5863	44.2685	31.145	34.4936	34.6433	19.8275	12.0548	14.7753	14.8608	32.1198	24.7884	28.8236	26.0465	18.861	21.7926	25.739	19.6161	17.2824	13.958	17.2131	15.0538	30.5179	11.8912	9.2899	13.971	52.2514	56.5685	54.0385
0.0823045	-1.08458	77.2878	53.1269	69.9433	79.3281	43.6859	77.9737	68.3871	31.8487	45.6949	32.2763	32.0107	36.2536	60.153	60.9091	57.9911	59.0753	37.453	37.8993	35.7228	28.9426	21.5726	20.6327	36.7737	32.8257	56.1779	21.5728	31.5354	20.2445		81.5919	62.232	87.9572
0.0274348	-1.5617	76.6675	77.1212	72.433	53.5097	60.9364	57.7626	62.209	62.1391	79.3457	49.0447	47.2958	56.238	86.6079	62.7575	93.5295	88.4773	75.3248	63.2348	57.1119	79.6258	42.0018	41.4105	54.9917	71.6915	94.6361	35.2544	47.8119	40.0228		87.1371	106.375	106.487
0.00914495	-2.03882	110.381	87.5167	62.2622	81.8768	107.896	96.8174	115.202	80.0846	111.253	87.9938	111.649	89.1044	123.867	72.3904	110.923	92.8195	106.358	106.661	64.9467	122.034	81.3137	112.522	112.223	93.942	149.935	66.9941	125.356	57.7149		104.395	81.0022	104.987
*transformed to log [nM]

## Sheet: Figure 5c
A427
	c-Myc			KRAS
Neg Ctrl 5nM	0.979	1.021		1.019	1.039	0.944
Neg Ctrl 10nM	1.044	0.934	1.025	0.864	1.132	1.023
Kseq2 Hi2OMe 5nM	0.303	0.358	0.287	0.079	0.078	0.087
Kseq2 Hi2OMe 10nM	0.557	0.599	0.544	0.077	0.07	0.085
Mseq2 Hi2OMe 5nM	0.111	0.137	0.147	1.245	1.17	1.046
Mseq2 Hi2OMe 10nM	0.125		0.11	1.187	1.217	1.041
M2/K2 Inverted Chimera V2 5nM	0.042	0.044	0.048	0.042	0.037	0.042
M2/K2 Inverted Chimera V2 10nM	0.04	0.035	0.032	0.028	0.03	0.027

## Sheet: Figure 5e
dose (nM)*	transformed dose (log [nM])	Neg Ctrl			Mseq2 Hi2OMe			Kseq2 Hi2OMe			M2/K2 Inverted Chimera V2				Quantification of siRNA Potency (relative to Kseq2 IC50)
		0	0	0	0	0	0	0	0	0	0	0	0
21	1.32222	75.5436	82.3088			81.3747	89.03	25.7564	26.0548	21.4146	8.76873	9.93168	8.22829		Kseq2 Hi2'OMe	M2/K2 Inverted Chimera V2
7	0.845098	75.6921	79.7536	85.6026	79.7947	86.4069	72.7147	54.5791	52.4603	54.2659	9.59223	11.8193	9.49285		1	82.8182
2.33	0.367356		102.904	97.0962	79.6769	80.4159	79.5905	77.2139	79.0355	82.3433	11.6959	10.2482	7.67446
0.78	-0.107905	81.5972	87.8608	82.2654	89.9991	106.997	103.004	88.3803	84.2923	75.9066	11.0215	8.77543	10.2293
0.26	-0.585027	88.8286	94.0987	91.8066	92.3326	98.6316	87.8719	91.1157	89.9469	87.6896	24.2176	29.249	24.9903
0.09	-1.04576	88.468	79.4768	103.064	86.0547	93.5453	83.0833	97.2673	90.8159	91.2762	52.3667	61.5832	61.4911
0.03	-1.52288	87.7337	90.7187	91.1144	81.8862	89.5567	81.0906	91.3259	102.36	97.7159	81.69	87.8191	74.2383
0.01	-2	86.6522	83.9208	88.1509	87.981	91.4808	88.0345	98.2418	89.7403	95.8442	90.576	89.7821	87.1374
0.003	-2.52288	86.0915	97.2812	91.3655	89.0549	85.5243	86.8888	115.328	94.0018	90.6701	94.9369	94.727	92.6278
0.001	-3	86.2967	89.9234	95.0174	88.1711	92.1684	104.968	106.312	90.9324	101.465	100.544	102.843	96.613
*transformed to log [nM]

## Sheet: Figure 6a
A427
dose (nM)*	transformed dose (log [nM])	Neg Ctrl			Kseq2 Hi2OMe			Mseq2 Hi2OMe			M2/K2 Inverted Chimera V2				ED50 (nM)
		0	0	0	0	0	0	0	0	0	0	0	0
20	1.30103	74.1718	85.9124	87.0109	30.4783	35.9927	29.9934	17.8919	21.2324	19.1064	16.6121	14.9033	15.4105		Kseq2 Hi2OMe	Mseq2 Hi2OMe	M2/K2 Inverted Chimera V2
10	1	82.6998	86.7806	82.4437	39.9405	30.5567	25.4388	21.8314	19.4148	18.9286	10.4881	10.172	11.1675		3.99	1.32	0.12
5	0.69897	85.7988	89.5672	89.7902	51.3219	47.8052	35.5661	20.5342	24.2072	24.0863	10.7761	11.5496	10.9937
2.5	0.39794	101.342	99.9435	98.042	62.4584	64.3944	56.704	34.547	32.3388	35.8922	12.7057	12.3524	12.6143
1.25	0.09691	91.0349	104.517	98.8603	76.3228	75.7964	67.5138	50.3249	53.1353	49.3406	15.7893	17.0744	16.7699
0.625	-0.20412	93.8875	95.2059	99.1647	79.2246	70.6907	77.7498	68.4101	73.3794	78.6379	17.4548	19.2034	20.978
0.3125	-0.50515	103.095	94.1223	96.7172	88.2726	87.623	88.9483	83.2832	90.8069	84.7946	30.2541	30.5819	25.3622
0.15625	-0.80618	91.4904	103.531	95.555	97.8695	92.98	81.0781	85.8687	89.6817	97.7359	40.626	37.9893	40.1166
0.078125	-1.10721	93.0455	100.517	101.097	97.0889	102.795	91.7556	93.2871	107.432	99.2811	68.7534	70.3531	60.5271
0.0390625	-1.40824	97.1513	104.439	98.4093	104.821	95.5438	99.6349	106.825	95.1411	78.6064	71.0806	93.4252	92.7021
0.0195312	-1.70927	84.0798	91.2399	84.0299	97.7727	97.9835	99.0419	98.1515	97.0662	93.867	97.0475	103.17	99.7828
*transformed to log [nM]
MIA PaCa2
dose (nM)*	transformed dose (log [nM])	Neg Ctrl			Kseq2 Hi2OMe			Mseq2 Hi2OMe			M2/K2 Inverted Chimera V2				ED50 (nM)
		0	0	0	0	0	0	0	0	0	0	0	0
40	1.60206	95.7584	76.4784	67.6607	40.9948	28.8967	26.3031	10.2043	11.8728	11.4132	9.61987	2.93871	10.3128		Kseq2 Hi2OMe	Mseq2 Hi2OMe	M2/K2 Inverted Chimera V2
20	1.30103	89.6833	94.8996	99.3986	60.2822	53.545	53.2706	4.94801	18.2154	8.82442	2.87102	5.1021	2.59002		24.71	5.15	0.7862
10	1	100.353	89.3579	108.907	77.8617	77.9036	76.584	25.9659	35.1986	20.0173	4.22133	12.0808	3.26707
5	0.69897	85.2309	91.5372	98.3901	90.1588	77.2485	78.6074	57.3829	54.3548	42.7299	8.07791	13.9596	3.81233
2.5	0.39794	79.6974	86.9571	89.3112	84.9402	79.0216	80.8823	74.2024	69.8591	84.6	20.6984	20.616	10.7711
1.25	0.09691	86.5089	103.652	94.1996	99.7042	86.6967	80.1659	84.07	85.5143	87.0615	27.0389	44.6016	35.8752
0.625	-0.20412	83.5457	84.16	100.551	114.829	81.5337	85.0233	102.003	100.942	97.0553	54.4337	67.4382	58.0343
0.3125	-0.50515	100.188	90.8073	93.3679	94.4892	90.6836	82.6732	87.7249	89.9876	104.161	75.0559	80.0281	68.5157
0.15625	-0.80618	95.4925	92.3436	112.164	115.693	86.8461	97.4606	84.7587	93.6068	94.5759	88.2081	99.5263	94.6303
0.078125	-1.10721	86.6313	80.3822	97.9304	86.3673	75.7395	94.7899	99.1212	82.4272	88.7869	90.5589	99.7977	94.9987
0.0390625	-1.40824	84.076	95.8365	113.221	80.3014	68.3157	90.9867	95.9988	88.7986	109.544	88.2266	103.108	108.665
*transformed to log [nM]

[truncated: 53 more sheets: Figure 6b, Figure 7b, Figure 7c, Figure 7d, Figure 8a, Figure 8b, Figure 8c, Figure 8d, Figure 8e, Figure 8f, Figure 8g, Figure 9a, Figure 9b, Figure 9c, Figure 9d, Figure 9e, Supp 1b, Supp 2a, Supp 2c, Supp 2d …]
